# Supplementary material for: State-Dependent Modulation of Neurotransmitter Systems in Epilepsy: A Mechanistic Framework for Seizure Dynamics and Biomarker Variability
Source: Biology (Basel). 2026 May 29;15(11):850. doi: 10.3390/biology15110850 (PMC13256034; doi:10.3390/biology15110850)
Supplement: Supplementary file 1 [file biology-15-00850-s001.zip]

Archive with 1 entries (1 files):
- biology-4299614-supplementary.pdf
